# Supplementary material for: Modelling phagosomal lipid networks that regulate actin assembly
Source: BMC Syst Biol. 2008 Dec 5;2:107. doi: 10.1186/1752-0509-2-107 (PMC2628873; doi:10.1186/1752-0509-2-107)
Supplement: Additional file 2 — Sub-model phospholipid metabolism. Model for the active branch of the phospholipid metabolism in purified phagosomes [file 1752-0509-2-107-S2.cps]

<?xml version="1.0" encoding="UTF-8"?>
<!-- generated with COPASI 4.2.23 (development) (http://www.copasi.org) at 2008-10-20 19:17:30 UTC -->
<COPASI xmlns:xsi="http://www.w3.org/2001/XMLSchema-instance" xsi:noNamespaceSchemaLocation="http://www.copasi.org/static/schema.xsd" versionMajor="1" versionMinor="0" versionDevel="23">
  <ListOfFunctions>
    <Function key="Function_13" name="Mass action (irreversible)" type="MassAction" reversible="false">
      <Expression>
        k1*PRODUCT&lt;substrate_i&gt;
      </Expression>
      <ListOfParameterDescriptions>
        <ParameterDescription key="FunctionParameter_81" name="k1" order="0" role="constant"/>
        <ParameterDescription key="FunctionParameter_79" name="substrate" order="1" role="substrate"/>
      </ListOfParameterDescriptions>
    </Function>
    <Function key="Function_41" name="function_4_R1" type="UserDefined" reversible="false">
      <Expression>
        parameter_0*species_0*species_1/(species_1+species_5+parameter_7)
      </Expression>
      <ListOfParameterDescriptions>
        <ParameterDescription key="FunctionParameter_260" name="parameter_0" order="0" role="constant"/>
        <ParameterDescription key="FunctionParameter_263" name="parameter_7" order="1" role="constant"/>
        <ParameterDescription key="FunctionParameter_243" name="species_0" order="2" role="substrate"/>
        <ParameterDescription key="FunctionParameter_250" name="species_1" order="3" role="substrate"/>
        <ParameterDescription key="FunctionParameter_261" name="species_5" order="4" role="modifier"/>
      </ListOfParameterDescriptions>
    </Function>
    <Function key="Function_42" name="function_4_aR1" type="UserDefined" reversible="false">
      <Expression>
        parameter_0*species_0*species_5/(species_5+species_1+parameter_7)
      </Expression>
      <ListOfParameterDescriptions>
        <ParameterDescription key="FunctionParameter_264" name="parameter_0" order="0" role="constant"/>
        <ParameterDescription key="FunctionParameter_268" name="parameter_7" order="1" role="constant"/>
        <ParameterDescription key="FunctionParameter_254" name="species_0" order="2" role="substrate"/>
        <ParameterDescription key="FunctionParameter_266" name="species_1" order="3" role="modifier"/>
        <ParameterDescription key="FunctionParameter_258" name="species_5" order="4" role="substrate"/>
      </ListOfParameterDescriptions>
    </Function>
    <Function key="Function_43" name="function_4_aR2(4)" type="UserDefined" reversible="false">
      <Expression>
        parameter_4*species_6*species_1/((species_6+species_4+parameter_12)*(species_1+species_5+parameter_8))
      </Expression>
      <ListOfParameterDescriptions>
        <ParameterDescription key="FunctionParameter_273" name="parameter_12" order="0" role="constant"/>
        <ParameterDescription key="FunctionParameter_269" name="parameter_4" order="1" role="constant"/>
        <ParameterDescription key="FunctionParameter_277" name="parameter_8" order="2" role="constant"/>
        <ParameterDescription key="FunctionParameter_262" name="species_1" order="3" role="substrate"/>
        <ParameterDescription key="FunctionParameter_271" name="species_4" order="4" role="modifier"/>
        <ParameterDescription key="FunctionParameter_275" name="species_5" order="5" role="modifier"/>
        <ParameterDescription key="FunctionParameter_265" name="species_6" order="6" role="substrate"/>
      </ListOfParameterDescriptions>
    </Function>
    <Function key="Function_44" name="function_4_aR2(5)" type="UserDefined" reversible="false">
      <Expression>
        parameter_4*species_4*species_5/((species_4+species_6+parameter_12)*(species_5+species_1+parameter_8))
      </Expression>
      <ListOfParameterDescriptions>
        <ParameterDescription key="FunctionParameter_280" name="parameter_12" order="0" role="constant"/>
        <ParameterDescription key="FunctionParameter_278" name="parameter_4" order="1" role="constant"/>
        <ParameterDescription key="FunctionParameter_284" name="parameter_8" order="2" role="constant"/>
        <ParameterDescription key="FunctionParameter_282" name="species_1" order="3" role="modifier"/>
        <ParameterDescription key="FunctionParameter_274" name="species_4" order="4" role="substrate"/>
        <ParameterDescription key="FunctionParameter_270" name="species_5" order="5" role="substrate"/>
        <ParameterDescription key="FunctionParameter_267" name="species_6" order="6" role="modifier"/>
      </ListOfParameterDescriptions>
    </Function>
    <Function key="Function_45" name="function_4_R2" type="UserDefined" reversible="false">
      <Expression>
        parameter_4*species_4*species_1/((species_4+species_6+parameter_12)*(species_1+species_5+parameter_8))
      </Expression>
      <ListOfParameterDescriptions>
        <ParameterDescription key="FunctionParameter_287" name="parameter_12" order="0" role="constant"/>
        <ParameterDescription key="FunctionParameter_285" name="parameter_4" order="1" role="constant"/>
        <ParameterDescription key="FunctionParameter_291" name="parameter_8" order="2" role="constant"/>
        <ParameterDescription key="FunctionParameter_246" name="species_1" order="3" role="substrate"/>
        <ParameterDescription key="FunctionParameter_281" name="species_4" order="4" role="substrate"/>
        <ParameterDescription key="FunctionParameter_289" name="species_5" order="5" role="modifier"/>
        <ParameterDescription key="FunctionParameter_276" name="species_6" order="6" role="modifier"/>
      </ListOfParameterDescriptions>
    </Function>
    <Function key="Function_46" name="function_4_ATPdecay_1" type="UserDefined" reversible="false">
      <Expression>
        parameter_5*species_1/(species_1+species_5+parameter_6)
      </Expression>
      <ListOfParameterDescriptions>
        <ParameterDescription key="FunctionParameter_292" name="parameter_5" order="0" role="constant"/>
        <ParameterDescription key="FunctionParameter_283" name="parameter_6" order="1" role="constant"/>
        <ParameterDescription key="FunctionParameter_288" name="species_1" order="2" role="substrate"/>
        <ParameterDescription key="FunctionParameter_272" name="species_5" order="3" role="modifier"/>
      </ListOfParameterDescriptions>
    </Function>
    <Function key="Function_47" name="function_4_aATPdecay_1" type="UserDefined" reversible="false">
      <Expression>
        parameter_5*species_5/(species_5+species_1+parameter_6)
      </Expression>
      <ListOfParameterDescriptions>
        <ParameterDescription key="FunctionParameter_293" name="parameter_5" order="0" role="constant"/>
        <ParameterDescription key="FunctionParameter_296" name="parameter_6" order="1" role="constant"/>
        <ParameterDescription key="FunctionParameter_294" name="species_1" order="2" role="modifier"/>
        <ParameterDescription key="FunctionParameter_286" name="species_5" order="3" role="substrate"/>
      </ListOfParameterDescriptions>
    </Function>
    <Function key="Function_48" name="function_4_aATPdecay2_1" type="UserDefined" reversible="false">
      <Expression>
        parameter_11*species_5/(species_5+species_1+parameter_10)
      </Expression>
      <ListOfParameterDescriptions>
        <ParameterDescription key="FunctionParameter_300" name="parameter_10" order="0" role="constant"/>
        <ParameterDescription key="FunctionParameter_297" name="parameter_11" order="1" role="constant"/>
        <ParameterDescription key="FunctionParameter_298" name="species_1" order="2" role="modifier"/>
        <ParameterDescription key="FunctionParameter_290" name="species_5" order="3" role="substrate"/>
      </ListOfParameterDescriptions>
    </Function>
    <Function key="Function_49" name="function_4_ATPdecay2_1" type="UserDefined" reversible="false">
      <Expression>
        parameter_11*species_1/(species_1+species_5+parameter_10)
      </Expression>
      <ListOfParameterDescriptions>
        <ParameterDescription key="FunctionParameter_304" name="parameter_10" order="0" role="constant"/>
        <ParameterDescription key="FunctionParameter_301" name="parameter_11" order="1" role="constant"/>
        <ParameterDescription key="FunctionParameter_279" name="species_1" order="2" role="substrate"/>
        <ParameterDescription key="FunctionParameter_302" name="species_5" order="3" role="modifier"/>
      </ListOfParameterDescriptions>
    </Function>
  </ListOfFunctions>
  <Model key="Model_1" name="Lipid network" timeUnit="min" volumeUnit="l" quantityUnit="µmol" type="deterministic">
    <Comment>
      <html xmlns="http://www.w3.org/1999/xhtml"><head><meta name="qrichtext" content="1" /></head><body style="font-size:8pt;font-family:MS Shell Dlg">
<p>The following network was modeled:</p>
<p>PI &gt; PIP</p>
<p>PIP &gt; PIP2</p>
<p>PI &gt; DAG</p>
<p>PIP &gt; DAG</p>
<p>PIP2 &gt; DAG</p>
<p>Radioactive and &quot;cold&quot; molecules are considered as separated species competing for the same enzymes</p>
<p>PIP2 can be phosphorylated in position 4 or 5</p>
<p>The reactions for ATP consumption are included in the model.</p>
<p>For competition among cold and radiolabelled compounds, the following saturation functions were defined:</p>
<p>V*substrate*ATP1/(ATP1+ATP2+Km) and</p>
<p>V*substrate1*ATP1/((substrate1+substrate2+Kmsubstrate)*(ATP1+ATP2+KmATP))</p>
</body></html>
    </Comment>
    <ListOfCompartments>
      <Compartment key="Compartment_0" name="compartment" simulationType="fixed">
      </Compartment>
    </ListOfCompartments>
    <ListOfMetabolites>
      <Metabolite key="Metabolite_0" name="PI" simulationType="reactions" compartment="Compartment_0">
      </Metabolite>
      <Metabolite key="Metabolite_1" name="ATP" simulationType="reactions" compartment="Compartment_0">
      </Metabolite>
      <Metabolite key="Metabolite_2" name="PIP45" simulationType="reactions" compartment="Compartment_0">
      </Metabolite>
      <Metabolite key="Metabolite_3" name="DAG" simulationType="reactions" compartment="Compartment_0">
      </Metabolite>
      <Metabolite key="Metabolite_4" name="PIP4" simulationType="reactions" compartment="Compartment_0">
      </Metabolite>
      <Metabolite key="Metabolite_5" name="aATP" simulationType="reactions" compartment="Compartment_0">
      </Metabolite>
      <Metabolite key="Metabolite_6" name="aPIP4(4)" simulationType="reactions" compartment="Compartment_0">
      </Metabolite>
      <Metabolite key="Metabolite_7" name="aPIP45(4)" simulationType="reactions" compartment="Compartment_0">
      </Metabolite>
      <Metabolite key="Metabolite_8" name="aPIP45(5)" simulationType="reactions" compartment="Compartment_0">
      </Metabolite>
    </ListOfMetabolites>
    <ListOfModelValues>
      <ModelValue key="ModelValue_0" name="V1" simulationType="fixed">
      </ModelValue>
      <ModelValue key="ModelValue_1" name="k3" simulationType="fixed">
      </ModelValue>
      <ModelValue key="ModelValue_2" name="k4" simulationType="fixed">
      </ModelValue>
      <ModelValue key="ModelValue_3" name="k5" simulationType="fixed">
      </ModelValue>
      <ModelValue key="ModelValue_4" name="V2" simulationType="fixed">
      </ModelValue>
      <ModelValue key="ModelValue_5" name="Vh" simulationType="fixed">
      </ModelValue>
      <ModelValue key="ModelValue_6" name="Kh" simulationType="fixed">
      </ModelValue>
      <ModelValue key="ModelValue_7" name="K1ATP" simulationType="fixed">
      </ModelValue>
      <ModelValue key="ModelValue_8" name="K2ATP" simulationType="fixed">
      </ModelValue>
      <ModelValue key="ModelValue_9" name="aPIP2" simulationType="assignment">
        <Expression>
          &lt;CN=Root,Model=Lipid network,Vector=Compartments[compartment],Vector=Metabolites[aPIP45(4)],Reference=Concentration&gt;+&lt;CN=Root,Model=Lipid network,Vector=Compartments[compartment],Vector=Metabolites[aPIP45(5)],Reference=Concentration&gt;
        </Expression>
      </ModelValue>
      <ModelValue key="ModelValue_10" name="Kk" simulationType="fixed">
      </ModelValue>
      <ModelValue key="ModelValue_11" name="Vk" simulationType="fixed">
      </ModelValue>
      <ModelValue key="ModelValue_12" name="K2PIP" simulationType="fixed">
      </ModelValue>
    </ListOfModelValues>
    <ListOfReactions>
      <Reaction key="Reaction_0" name="R3" reversible="false">
        <ListOfSubstrates>
          <Substrate metabolite="Metabolite_2" stoichiometry="1"/>
        </ListOfSubstrates>
        <ListOfProducts>
          <Product metabolite="Metabolite_3" stoichiometry="1"/>
        </ListOfProducts>
        <ListOfConstants>
          <Constant key="Parameter_77" name="k1" value="1"/>
        </ListOfConstants>
        <KineticLaw function="Function_13">
          <ListOfCallParameters>
            <CallParameter functionParameter="FunctionParameter_81">
              <SourceParameter reference="ModelValue_1"/>
            </CallParameter>
            <CallParameter functionParameter="FunctionParameter_79">
              <SourceParameter reference="Metabolite_2"/>
            </CallParameter>
          </ListOfCallParameters>
        </KineticLaw>
      </Reaction>
      <Reaction key="Reaction_1" name="R4" reversible="false">
        <ListOfSubstrates>
          <Substrate metabolite="Metabolite_0" stoichiometry="1"/>
        </ListOfSubstrates>
        <ListOfProducts>
          <Product metabolite="Metabolite_3" stoichiometry="1"/>
        </ListOfProducts>
        <ListOfConstants>
          <Constant key="Parameter_76" name="k1" value="1"/>
        </ListOfConstants>
        <KineticLaw function="Function_13">
          <ListOfCallParameters>
            <CallParameter functionParameter="FunctionParameter_81">
              <SourceParameter reference="ModelValue_2"/>
            </CallParameter>
            <CallParameter functionParameter="FunctionParameter_79">
              <SourceParameter reference="Metabolite_0"/>
            </CallParameter>
          </ListOfCallParameters>
        </KineticLaw>
      </Reaction>
      <Reaction key="Reaction_2" name="R5" reversible="false">
        <ListOfSubstrates>
          <Substrate metabolite="Metabolite_4" stoichiometry="1"/>
        </ListOfSubstrates>
        <ListOfProducts>
          <Product metabolite="Metabolite_3" stoichiometry="1"/>
        </ListOfProducts>
        <ListOfConstants>
          <Constant key="Parameter_75" name="k1" value="1"/>
        </ListOfConstants>
        <KineticLaw function="Function_13">
          <ListOfCallParameters>
            <CallParameter functionParameter="FunctionParameter_81">
              <SourceParameter reference="ModelValue_3"/>
            </CallParameter>
            <CallParameter functionParameter="FunctionParameter_79">
              <SourceParameter reference="Metabolite_4"/>
            </CallParameter>
          </ListOfCallParameters>
        </KineticLaw>
      </Reaction>
      <Reaction key="Reaction_3" name="R1" reversible="false">
        <ListOfSubstrates>
          <Substrate metabolite="Metabolite_0" stoichiometry="1"/>
          <Substrate metabolite="Metabolite_1" stoichiometry="1"/>
        </ListOfSubstrates>
        <ListOfProducts>
          <Product metabolite="Metabolite_4" stoichiometry="1"/>
        </ListOfProducts>
        <ListOfModifiers>
          <Modifier metabolite="Metabolite_5" stoichiometry="1"/>
        </ListOfModifiers>
        <ListOfConstants>
          <Constant key="Parameter_74" name="parameter_0" value="1"/>
          <Constant key="Parameter_73" name="parameter_7" value="1"/>
        </ListOfConstants>
        <KineticLaw function="Function_41">
          <ListOfCallParameters>
            <CallParameter functionParameter="FunctionParameter_260">
              <SourceParameter reference="ModelValue_0"/>
            </CallParameter>
            <CallParameter functionParameter="FunctionParameter_263">
              <SourceParameter reference="ModelValue_7"/>
            </CallParameter>
            <CallParameter functionParameter="FunctionParameter_243">
              <SourceParameter reference="Metabolite_0"/>
            </CallParameter>
            <CallParameter functionParameter="FunctionParameter_250">
              <SourceParameter reference="Metabolite_1"/>
            </CallParameter>
            <CallParameter functionParameter="FunctionParameter_261">
              <SourceParameter reference="Metabolite_5"/>
            </CallParameter>
          </ListOfCallParameters>
        </KineticLaw>
      </Reaction>
      <Reaction key="Reaction_4" name="aR1" reversible="false">
        <ListOfSubstrates>
          <Substrate metabolite="Metabolite_0" stoichiometry="1"/>
          <Substrate metabolite="Metabolite_5" stoichiometry="1"/>
        </ListOfSubstrates>
        <ListOfProducts>
          <Product metabolite="Metabolite_6" stoichiometry="1"/>
        </ListOfProducts>
        <ListOfModifiers>
          <Modifier metabolite="Metabolite_1" stoichiometry="1"/>
        </ListOfModifiers>
        <ListOfConstants>
          <Constant key="Parameter_72" name="parameter_0" value="1"/>
          <Constant key="Parameter_67" name="parameter_7" value="1"/>
        </ListOfConstants>
        <KineticLaw function="Function_42">
          <ListOfCallParameters>
            <CallParameter functionParameter="FunctionParameter_264">
              <SourceParameter reference="ModelValue_0"/>
            </CallParameter>
            <CallParameter functionParameter="FunctionParameter_268">
              <SourceParameter reference="ModelValue_7"/>
            </CallParameter>
            <CallParameter functionParameter="FunctionParameter_254">
              <SourceParameter reference="Metabolite_0"/>
            </CallParameter>
            <CallParameter functionParameter="FunctionParameter_266">
              <SourceParameter reference="Metabolite_1"/>
            </CallParameter>
            <CallParameter functionParameter="FunctionParameter_258">
              <SourceParameter reference="Metabolite_5"/>
            </CallParameter>
          </ListOfCallParameters>
        </KineticLaw>
      </Reaction>
      <Reaction key="Reaction_5" name="aR2(4)" reversible="false">
        <ListOfSubstrates>
          <Substrate metabolite="Metabolite_6" stoichiometry="1"/>
          <Substrate metabolite="Metabolite_1" stoichiometry="1"/>
        </ListOfSubstrates>
        <ListOfProducts>
          <Product metabolite="Metabolite_7" stoichiometry="1"/>
        </ListOfProducts>
        <ListOfModifiers>
          <Modifier metabolite="Metabolite_4" stoichiometry="1"/>
          <Modifier metabolite="Metabolite_5" stoichiometry="1"/>
        </ListOfModifiers>
        <ListOfConstants>
          <Constant key="Parameter_68" name="parameter_12" value="1"/>
          <Constant key="Parameter_59" name="parameter_4" value="1"/>
          <Constant key="Parameter_70" name="parameter_8" value="1"/>
        </ListOfConstants>
        <KineticLaw function="Function_43">
          <ListOfCallParameters>
            <CallParameter functionParameter="FunctionParameter_273">
              <SourceParameter reference="ModelValue_12"/>
            </CallParameter>
            <CallParameter functionParameter="FunctionParameter_269">
              <SourceParameter reference="ModelValue_4"/>
            </CallParameter>
            <CallParameter functionParameter="FunctionParameter_277">
              <SourceParameter reference="ModelValue_8"/>
            </CallParameter>
            <CallParameter functionParameter="FunctionParameter_262">
              <SourceParameter reference="Metabolite_1"/>
            </CallParameter>
            <CallParameter functionParameter="FunctionParameter_271">
              <SourceParameter reference="Metabolite_4"/>
            </CallParameter>
            <CallParameter functionParameter="FunctionParameter_275">
              <SourceParameter reference="Metabolite_5"/>
            </CallParameter>
            <CallParameter functionParameter="FunctionParameter_265">
              <SourceParameter reference="Metabolite_6"/>
            </CallParameter>
          </ListOfCallParameters>
        </KineticLaw>
      </Reaction>
      <Reaction key="Reaction_6" name="aR2(5)" reversible="false">
        <ListOfSubstrates>
          <Substrate metabolite="Metabolite_4" stoichiometry="1"/>
          <Substrate metabolite="Metabolite_5" stoichiometry="1"/>
        </ListOfSubstrates>
        <ListOfProducts>
          <Product metabolite="Metabolite_8" stoichiometry="1"/>
        </ListOfProducts>
        <ListOfModifiers>
          <Modifier metabolite="Metabolite_6" stoichiometry="1"/>
          <Modifier metabolite="Metabolite_1" stoichiometry="1"/>
        </ListOfModifiers>
        <ListOfConstants>
          <Constant key="Parameter_95" name="parameter_12" value="1"/>
          <Constant key="Parameter_94" name="parameter_4" value="1"/>
          <Constant key="Parameter_78" name="parameter_8" value="1"/>
        </ListOfConstants>
        <KineticLaw function="Function_44">
          <ListOfCallParameters>
            <CallParameter functionParameter="FunctionParameter_280">
              <SourceParameter reference="ModelValue_12"/>
            </CallParameter>
            <CallParameter functionParameter="FunctionParameter_278">
              <SourceParameter reference="ModelValue_4"/>
            </CallParameter>
            <CallParameter functionParameter="FunctionParameter_284">
              <SourceParameter reference="ModelValue_8"/>
            </CallParameter>
            <CallParameter functionParameter="FunctionParameter_282">
              <SourceParameter reference="Metabolite_1"/>
            </CallParameter>
            <CallParameter functionParameter="FunctionParameter_274">
              <SourceParameter reference="Metabolite_4"/>
            </CallParameter>
            <CallParameter functionParameter="FunctionParameter_270">
              <SourceParameter reference="Metabolite_5"/>
            </CallParameter>
            <CallParameter functionParameter="FunctionParameter_267">
              <SourceParameter reference="Metabolite_6"/>
            </CallParameter>
          </ListOfCallParameters>
        </KineticLaw>
      </Reaction>
      <Reaction key="Reaction_7" name="R2" reversible="false">
        <ListOfSubstrates>
          <Substrate metabolite="Metabolite_4" stoichiometry="1"/>
          <Substrate metabolite="Metabolite_1" stoichiometry="1"/>
        </ListOfSubstrates>
        <ListOfProducts>
          <Product metabolite="Metabolite_2" stoichiometry="1"/>
        </ListOfProducts>
        <ListOfModifiers>
          <Modifier metabolite="Metabolite_6" stoichiometry="1"/>
          <Modifier metabolite="Metabolite_5" stoichiometry="1"/>
        </ListOfModifiers>
        <ListOfConstants>
          <Constant key="Parameter_1" name="parameter_12" value="1"/>
          <Constant key="Parameter_87" name="parameter_4" value="1"/>
          <Constant key="Parameter_0" name="parameter_8" value="1"/>
        </ListOfConstants>
        <KineticLaw function="Function_45">
          <ListOfCallParameters>
            <CallParameter functionParameter="FunctionParameter_287">
              <SourceParameter reference="ModelValue_12"/>
            </CallParameter>
            <CallParameter functionParameter="FunctionParameter_285">
              <SourceParameter reference="ModelValue_4"/>
            </CallParameter>
            <CallParameter functionParameter="FunctionParameter_291">
              <SourceParameter reference="ModelValue_8"/>
            </CallParameter>
            <CallParameter functionParameter="FunctionParameter_246">
              <SourceParameter reference="Metabolite_1"/>
            </CallParameter>
            <CallParameter functionParameter="FunctionParameter_281">
              <SourceParameter reference="Metabolite_4"/>
            </CallParameter>
            <CallParameter functionParameter="FunctionParameter_289">
              <SourceParameter reference="Metabolite_5"/>
            </CallParameter>
            <CallParameter functionParameter="FunctionParameter_276">
              <SourceParameter reference="Metabolite_6"/>
            </CallParameter>
          </ListOfCallParameters>
        </KineticLaw>
      </Reaction>
      <Reaction key="Reaction_8" name="aR3(4)" reversible="false">
        <ListOfSubstrates>
          <Substrate metabolite="Metabolite_7" stoichiometry="1"/>
        </ListOfSubstrates>
        <ListOfProducts>
          <Product metabolite="Metabolite_3" stoichiometry="1"/>
        </ListOfProducts>
        <ListOfConstants>
          <Constant key="Parameter_91" name="k1" value="1"/>
        </ListOfConstants>
        <KineticLaw function="Function_13">
          <ListOfCallParameters>
            <CallParameter functionParameter="FunctionParameter_81">
              <SourceParameter reference="ModelValue_1"/>
            </CallParameter>
            <CallParameter functionParameter="FunctionParameter_79">
              <SourceParameter reference="Metabolite_7"/>
            </CallParameter>
          </ListOfCallParameters>
        </KineticLaw>
      </Reaction>
      <Reaction key="Reaction_9" name="aR3(5)" reversible="false">
        <ListOfSubstrates>
          <Substrate metabolite="Metabolite_8" stoichiometry="1"/>
        </ListOfSubstrates>
        <ListOfProducts>
          <Product metabolite="Metabolite_3" stoichiometry="1"/>
        </ListOfProducts>
        <ListOfConstants>
          <Constant key="Parameter_90" name="k1" value="1"/>
        </ListOfConstants>
        <KineticLaw function="Function_13">
          <ListOfCallParameters>
            <CallParameter functionParameter="FunctionParameter_81">
              <SourceParameter reference="ModelValue_1"/>
            </CallParameter>
            <CallParameter functionParameter="FunctionParameter_79">
              <SourceParameter reference="Metabolite_8"/>
            </CallParameter>
          </ListOfCallParameters>
        </KineticLaw>
      </Reaction>
      <Reaction key="Reaction_10" name="aR5" reversible="false">
        <ListOfSubstrates>
          <Substrate metabolite="Metabolite_6" stoichiometry="1"/>
        </ListOfSubstrates>
        <ListOfProducts>
          <Product metabolite="Metabolite_3" stoichiometry="1"/>
        </ListOfProducts>
        <ListOfConstants>
          <Constant key="Parameter_89" name="k1" value="1"/>
        </ListOfConstants>
        <KineticLaw function="Function_13">
          <ListOfCallParameters>
            <CallParameter functionParameter="FunctionParameter_81">
              <SourceParameter reference="ModelValue_3"/>
            </CallParameter>
            <CallParameter functionParameter="FunctionParameter_79">
              <SourceParameter reference="Metabolite_6"/>
            </CallParameter>
          </ListOfCallParameters>
        </KineticLaw>
      </Reaction>
      <Reaction key="Reaction_11" name="ATPdecay" reversible="false">
        <ListOfSubstrates>
          <Substrate metabolite="Metabolite_1" stoichiometry="1"/>
        </ListOfSubstrates>
        <ListOfModifiers>
          <Modifier metabolite="Metabolite_5" stoichiometry="1"/>
        </ListOfModifiers>
        <ListOfConstants>
          <Constant key="Parameter_88" name="parameter_5" value="1"/>
          <Constant key="Parameter_96" name="parameter_6" value="1"/>
        </ListOfConstants>
        <KineticLaw function="Function_46">
          <ListOfCallParameters>
            <CallParameter functionParameter="FunctionParameter_292">
              <SourceParameter reference="ModelValue_5"/>
            </CallParameter>
            <CallParameter functionParameter="FunctionParameter_283">
              <SourceParameter reference="ModelValue_6"/>
            </CallParameter>
            <CallParameter functionParameter="FunctionParameter_288">
              <SourceParameter reference="Metabolite_1"/>
            </CallParameter>
            <CallParameter functionParameter="FunctionParameter_272">
              <SourceParameter reference="Metabolite_5"/>
            </CallParameter>
          </ListOfCallParameters>
        </KineticLaw>
      </Reaction>
      <Reaction key="Reaction_12" name="aATPdecay" reversible="false">
        <ListOfSubstrates>
          <Substrate metabolite="Metabolite_5" stoichiometry="1"/>
        </ListOfSubstrates>
        <ListOfModifiers>
          <Modifier metabolite="Metabolite_1" stoichiometry="1"/>
        </ListOfModifiers>
        <ListOfConstants>
          <Constant key="Parameter_97" name="parameter_5" value="1"/>
          <Constant key="Parameter_98" name="parameter_6" value="1"/>
        </ListOfConstants>
        <KineticLaw function="Function_47">
          <ListOfCallParameters>
            <CallParameter functionParameter="FunctionParameter_293">
              <SourceParameter reference="ModelValue_5"/>
            </CallParameter>
            <CallParameter functionParameter="FunctionParameter_296">
              <SourceParameter reference="ModelValue_6"/>
            </CallParameter>
            <CallParameter functionParameter="FunctionParameter_294">
              <SourceParameter reference="Metabolite_1"/>
            </CallParameter>
            <CallParameter functionParameter="FunctionParameter_286">
              <SourceParameter reference="Metabolite_5"/>
            </CallParameter>
          </ListOfCallParameters>
        </KineticLaw>
      </Reaction>
      <Reaction key="Reaction_13" name="aATPdecay2" reversible="false">
        <ListOfSubstrates>
          <Substrate metabolite="Metabolite_5" stoichiometry="1"/>
        </ListOfSubstrates>
        <ListOfModifiers>
          <Modifier metabolite="Metabolite_1" stoichiometry="1"/>
        </ListOfModifiers>
        <ListOfConstants>
          <Constant key="Parameter_99" name="parameter_10" value="1"/>
          <Constant key="Parameter_100" name="parameter_11" value="1"/>
        </ListOfConstants>
        <KineticLaw function="Function_48">
          <ListOfCallParameters>
            <CallParameter functionParameter="FunctionParameter_300">
              <SourceParameter reference="ModelValue_10"/>
            </CallParameter>
            <CallParameter functionParameter="FunctionParameter_297">
              <SourceParameter reference="ModelValue_11"/>
            </CallParameter>
            <CallParameter functionParameter="FunctionParameter_298">
              <SourceParameter reference="Metabolite_1"/>
            </CallParameter>
            <CallParameter functionParameter="FunctionParameter_290">
              <SourceParameter reference="Metabolite_5"/>
            </CallParameter>
          </ListOfCallParameters>
        </KineticLaw>
      </Reaction>
      <Reaction key="Reaction_14" name="ATPdecay2" reversible="false">
        <ListOfSubstrates>
          <Substrate metabolite="Metabolite_1" stoichiometry="1"/>
        </ListOfSubstrates>
        <ListOfModifiers>
          <Modifier metabolite="Metabolite_5" stoichiometry="1"/>
        </ListOfModifiers>
        <ListOfConstants>
          <Constant key="Parameter_101" name="parameter_10" value="1"/>
          <Constant key="Parameter_102" name="parameter_11" value="1"/>
        </ListOfConstants>
        <KineticLaw function="Function_49">
          <ListOfCallParameters>
            <CallParameter functionParameter="FunctionParameter_304">
              <SourceParameter reference="ModelValue_10"/>
            </CallParameter>
            <CallParameter functionParameter="FunctionParameter_301">
              <SourceParameter reference="ModelValue_11"/>
            </CallParameter>
            <CallParameter functionParameter="FunctionParameter_279">
              <SourceParameter reference="Metabolite_1"/>
            </CallParameter>
            <CallParameter functionParameter="FunctionParameter_302">
              <SourceParameter reference="Metabolite_5"/>
            </CallParameter>
          </ListOfCallParameters>
        </KineticLaw>
      </Reaction>
    </ListOfReactions>
    <StateTemplate>
      <StateTemplateVariable objectReference="Model_1"/>
      <StateTemplateVariable objectReference="Metabolite_3"/>
      <StateTemplateVariable objectReference="Metabolite_1"/>
      <StateTemplateVariable objectReference="Metabolite_5"/>
      <StateTemplateVariable objectReference="Metabolite_4"/>
      <StateTemplateVariable objectReference="Metabolite_6"/>
      <StateTemplateVariable objectReference="Metabolite_0"/>
      <StateTemplateVariable objectReference="Metabolite_2"/>
      <StateTemplateVariable objectReference="Metabolite_8"/>
      <StateTemplateVariable objectReference="Metabolite_7"/>
      <StateTemplateVariable objectReference="ModelValue_9"/>
      <StateTemplateVariable objectReference="ModelValue_0"/>
      <StateTemplateVariable objectReference="ModelValue_1"/>
      <StateTemplateVariable objectReference="ModelValue_2"/>
      <StateTemplateVariable objectReference="ModelValue_3"/>
      <StateTemplateVariable objectReference="ModelValue_4"/>
      <StateTemplateVariable objectReference="ModelValue_5"/>
      <StateTemplateVariable objectReference="ModelValue_6"/>
      <StateTemplateVariable objectReference="ModelValue_7"/>
      <StateTemplateVariable objectReference="ModelValue_8"/>
      <StateTemplateVariable objectReference="ModelValue_10"/>
      <StateTemplateVariable objectReference="ModelValue_11"/>
      <StateTemplateVariable objectReference="ModelValue_12"/>
      <StateTemplateVariable objectReference="Compartment_0"/>
    </StateTemplate>
    <InitialState type="initialState">
      0 4.45638471e+018 0 8129891025000000 1.505535375e+018 0 2.950849335e+019 1.505535375e+017 0 0 0 0.00106 0.0175 0.0209 0.0226 0.0139 24.3 757.91 159 62.9 4.7 1.1 5 1
    </InitialState>
  </Model>
  <ListOfTasks>
    <Task key="Task_9" name="Steady-State" type="steadyState" scheduled="false" updateModel="false">
      <Report reference="Report_7" target="" append="1"/>
      <Problem>
        <Parameter name="JacobianRequested" type="bool" value="1"/>
        <Parameter name="StabilityAnalysisRequested" type="bool" value="1"/>
      </Problem>
      <Method name="Enhanced Newton" type="EnhancedNewton">
        <Parameter name="Resolution" type="unsignedFloat" value="1e-009"/>
        <Parameter name="Derivation Factor" type="unsignedFloat" value="0.001"/>
        <Parameter name="Use Newton" type="bool" value="1"/>
        <Parameter name="Use Integration" type="bool" value="1"/>
        <Parameter name="Use Back Integration" type="bool" value="1"/>
        <Parameter name="Accept Negative Concentrations" type="bool" value="0"/>
        <Parameter name="Iteration Limit" type="unsignedInteger" value="50"/>
      </Method>
    </Task>
    <Task key="Task_10" name="Time-Course" type="timeCourse" scheduled="false" updateModel="false">
      <Problem>
        <Parameter name="StepNumber" type="unsignedInteger" value="100"/>
        <Parameter name="StepSize" type="float" value="0.01"/>
        <Parameter name="Duration" type="float" value="1"/>
        <Parameter name="TimeSeriesRequested" type="bool" value="1"/>
        <Parameter name="OutputStartTime" type="float" value="0"/>
      </Problem>
      <Method name="Deterministic (LSODA)" type="Deterministic(LSODA)">
        <Parameter name="Integrate Reduced Model" type="bool" value="1"/>
        <Parameter name="Relative Tolerance" type="unsignedFloat" value="1e-006"/>
        <Parameter name="Absolute Tolerance" type="unsignedFloat" value="1e-012"/>
        <Parameter name="Adams Max Order" type="unsignedInteger" value="12"/>
        <Parameter name="BDF Max Order" type="unsignedInteger" value="5"/>
        <Parameter name="Max Internal Steps" type="unsignedInteger" value="10000"/>
      </Method>
    </Task>
    <Task key="Task_11" name="Scan" type="scan" scheduled="false" updateModel="false">
      <Problem>
        <Parameter name="Subtask" type="unsignedInteger" value="1"/>
        <ParameterGroup name="ScanItems">
        </ParameterGroup>
        <Parameter name="Output in subtask" type="bool" value="1"/>
        <Parameter name="Adjust initial conditions" type="bool" value="0"/>
      </Problem>
      <Method name="Scan Framework" type="ScanFramework">
      </Method>
    </Task>
    <Task key="Task_12" name="Elementary Flux Modes" type="fluxMode" scheduled="false" updateModel="false">
      <Report reference="Report_8" target="" append="1"/>
      <Problem>
      </Problem>
      <Method name="EFM Algorithm" type="EFMAlgorithm">
      </Method>
    </Task>
    <Task key="Task_13" name="Optimization" type="optimization" scheduled="false" updateModel="false">
      <Report reference="Report_9" target="" append="1"/>
      <Problem>
        <Parameter name="Steady-State" type="key" value=""/>
        <Parameter name="Time-Course" type="key" value=""/>
        <Parameter name="ObjectiveFunction" type="key" value=""/>
        <Parameter name="Maximize" type="bool" value="0"/>
        <ParameterGroup name="OptimizationItemList">
        </ParameterGroup>
        <ParameterGroup name="OptimizationConstraintList">
        </ParameterGroup>
      </Problem>
      <Method name="Random Search" type="RandomSearch">
        <Parameter name="Number of Iterations" type="unsignedInteger" value="100000"/>
        <Parameter name="Random Number Generator" type="unsignedInteger" value="1"/>
        <Parameter name="Seed" type="unsignedInteger" value="0"/>
      </Method>
    </Task>
    <Task key="Task_14" name="Parameter Estimation" type="parameterFitting" scheduled="false" updateModel="false">
      <Report reference="Report_10" target="" append="1"/>
      <Problem>
        <Parameter name="Steady-State" type="key" value="Task_9"/>
        <Parameter name="Time-Course" type="key" value="Task_10"/>
        <ParameterGroup name="OptimizationItemList">
        </ParameterGroup>
        <ParameterGroup name="OptimizationConstraintList">
        </ParameterGroup>
        <ParameterGroup name="Experiment Set">
        </ParameterGroup>
      </Problem>
      <Method name="Evolutionary Programming" type="EvolutionaryProgram">
        <Parameter name="Number of Generations" type="unsignedInteger" value="200"/>
        <Parameter name="Population Size" type="unsignedInteger" value="20"/>
        <Parameter name="Random Number Generator" type="unsignedInteger" value="1"/>
        <Parameter name="Seed" type="unsignedInteger" value="0"/>
      </Method>
    </Task>
    <Task key="Task_15" name="Metabolic Control Analysis" type="metabolicControlAnalysis" scheduled="false" updateModel="false">
      <Report reference="Report_11" target="" append="1"/>
      <Problem>
        <Parameter name="Steady-State" type="key" value="Task_9"/>
      </Problem>
      <Method name="MCA Method (Reder)" type="MCAMethod(Reder)">
        <Parameter name="Modulation Factor" type="unsignedFloat" value="1e-009"/>
      </Method>
    </Task>
    <Task key="Task_16" name="Lyapunov Exponents" type="lyapunovExponents" scheduled="false" updateModel="false">
      <Report reference="Report_12" target="" append="1"/>
      <Problem>
        <Parameter name="ExponentNumber" type="unsignedInteger" value="3"/>
        <Parameter name="DivergenceRequested" type="bool" value="1"/>
        <Parameter name="TransientTime" type="float" value="0"/>
      </Problem>
      <Method name="Wolf Method" type="WolfMethod">
        <Parameter name="Orthonormalization Interval" type="unsignedFloat" value="1"/>
        <Parameter name="Overall time" type="unsignedFloat" value="1000"/>
        <Parameter name="Relative Tolerance" type="unsignedFloat" value="1e-006"/>
        <Parameter name="Use Default Absolute Tolerance" type="bool" value="1"/>
        <Parameter name="Absolute Tolerance" type="unsignedFloat" value="1e-012"/>
        <Parameter name="Adams Max Order" type="unsignedInteger" value="12"/>
        <Parameter name="BDF Max Order" type="unsignedInteger" value="5"/>
        <Parameter name="Max Internal Steps" type="unsignedInteger" value="10000"/>
      </Method>
    </Task>
    <Task key="Task_17" name="Sensitivities" type="sensitivities" scheduled="false" updateModel="false">
      <Report reference="Report_13" target="" append="1"/>
      <Problem>
        <Parameter name="SubtaskType" type="unsignedInteger" value="1"/>
        <ParameterGroup name="TargetFunctions">
          <Parameter name="SingleObject" type="cn" value=""/>
          <Parameter name="ObjectListType" type="unsignedInteger" value="7"/>
        </ParameterGroup>
        <ParameterGroup name="ListOfVariables">
          <ParameterGroup name="Variables">
            <Parameter name="SingleObject" type="cn" value=""/>
            <Parameter name="ObjectListType" type="unsignedInteger" value="41"/>
          </ParameterGroup>
        </ParameterGroup>
      </Problem>
      <Method name="Sensitivities Method" type="SensitivitiesMethod">
        <Parameter name="Delta factor" type="unsignedFloat" value="1e-006"/>
        <Parameter name="Delta minimum" type="unsignedFloat" value="1e-012"/>
      </Method>
    </Task>
  </ListOfTasks>
  <ListOfReports>
    <Report key="Report_7" name="Steady-State" taskType="steadyState" separator="&#x09;" precision="6">
      <Comment>
        <body xmlns="http://www.w3.org/1999/xhtml">
          Automatically generated report.
        </body>
      </Comment>
      <Footer>
        <Object cn="CN=Root,Vector=TaskList[Steady-State]"/>
      </Footer>
    </Report>
    <Report key="Report_8" name="Elementary Flux Modes" taskType="fluxMode" separator="&#x09;" precision="6">
      <Comment>
        <body xmlns="http://www.w3.org/1999/xhtml">
          Automatically generated report.
        </body>
      </Comment>
      <Footer>
        <Object cn="CN=Root,Vector=TaskList[Elementary Flux Modes],Object=Result"/>
      </Footer>
    </Report>
    <Report key="Report_9" name="Optimization" taskType="optimization" separator="&#x09;" precision="6">
      <Comment>
        <body xmlns="http://www.w3.org/1999/xhtml">
          Automatically generated report.
        </body>
      </Comment>
      <Header>
        <Object cn="CN=Root,Vector=TaskList[Optimization],Object=Description"/>
        <Object cn="String=\[Function Evaluations\]"/>
        <Object cn="Separator=&#x09;"/>
        <Object cn="String=\[Best Value\]"/>
        <Object cn="Separator=&#x09;"/>
        <Object cn="String=\[Best Parameters\]"/>
      </Header>
      <Body>
        <Object cn="CN=Root,Vector=TaskList[Optimization],Problem=Optimization,Reference=Function Evaluations"/>
        <Object cn="Separator=&#x09;"/>
        <Object cn="CN=Root,Vector=TaskList[Optimization],Problem=Optimization,Reference=Best Value"/>
        <Object cn="Separator=&#x09;"/>
        <Object cn="CN=Root,Vector=TaskList[Optimization],Problem=Optimization,Reference=Best Parameters"/>
      </Body>
      <Footer>
        <Object cn="String=&#x0a;"/>
        <Object cn="CN=Root,Vector=TaskList[Optimization],Object=Result"/>
      </Footer>
    </Report>
    <Report key="Report_10" name="Parameter Estimation" taskType="parameterFitting" separator="&#x09;" precision="6">
      <Comment>
        <body xmlns="http://www.w3.org/1999/xhtml">
          Automatically generated report.
        </body>
      </Comment>
      <Header>
        <Object cn="CN=Root,Vector=TaskList[Parameter Estimation],Object=Description"/>
        <Object cn="String=\[Function Evaluations\]"/>
        <Object cn="Separator=&#x09;"/>
        <Object cn="String=\[Best Value\]"/>
        <Object cn="Separator=&#x09;"/>
        <Object cn="String=\[Best Parameters\]"/>
      </Header>
      <Body>
        <Object cn="CN=Root,Vector=TaskList[Parameter Estimation],Problem=Parameter Estimation,Reference=Function Evaluations"/>
        <Object cn="Separator=&#x09;"/>
        <Object cn="CN=Root,Vector=TaskList[Parameter Estimation],Problem=Parameter Estimation,Reference=Best Value"/>
        <Object cn="Separator=&#x09;"/>
        <Object cn="CN=Root,Vector=TaskList[Parameter Estimation],Problem=Parameter Estimation,Reference=Best Parameters"/>
      </Body>
      <Footer>
        <Object cn="String=&#x0a;"/>
        <Object cn="CN=Root,Vector=TaskList[Parameter Estimation],Object=Result"/>
      </Footer>
    </Report>
    <Report key="Report_11" name="Metabolic Control Analysis" taskType="metabolicControlAnalysis" separator="&#x09;" precision="6">
      <Comment>
        <body xmlns="http://www.w3.org/1999/xhtml">
          Automatically generated report.
        </body>
      </Comment>
      <Header>
        <Object cn="CN=Root,Vector=TaskList[Metabolic Control Analysis],Object=Description"/>
      </Header>
      <Footer>
        <Object cn="String=&#x0a;"/>
        <Object cn="CN=Root,Vector=TaskList[Metabolic Control Analysis],Object=Result"/>
      </Footer>
    </Report>
    <Report key="Report_12" name="Lyapunov Exponents" taskType="lyapunovExponents" separator="&#x09;" precision="6">
      <Comment>
        <body xmlns="http://www.w3.org/1999/xhtml">
          Automatically generated report.
        </body>
      </Comment>
      <Header>
        <Object cn="CN=Root,Vector=TaskList[Lyapunov Exponents],Object=Description"/>
      </Header>
      <Footer>
        <Object cn="String=&#x0a;"/>
        <Object cn="CN=Root,Vector=TaskList[Lyapunov Exponents],Object=Result"/>
      </Footer>
    </Report>
    <Report key="Report_13" name="Sensitivities" taskType="sensitivities" separator="&#x09;" precision="6">
      <Comment>
        <body xmlns="http://www.w3.org/1999/xhtml">
          Automatically generated report.
        </body>
      </Comment>
      <Header>
        <Object cn="CN=Root,Vector=TaskList[Sensitivities],Object=Description"/>
      </Header>
      <Footer>
        <Object cn="String=&#x0a;"/>
        <Object cn="CN=Root,Vector=TaskList[Sensitivities],Object=Result"/>
      </Footer>
    </Report>
  </ListOfReports>
  <GUI>
  </GUI>
  <SBMLReference file="submoldelLipid.xml">
    <SBMLMap SBMLid="compartment_0" COPASIkey="Compartment_0"/>
    <SBMLMap SBMLid="parameter_0" COPASIkey="ModelValue_0"/>
    <SBMLMap SBMLid="parameter_1" COPASIkey="ModelValue_1"/>
    <SBMLMap SBMLid="parameter_10" COPASIkey="ModelValue_10"/>
    <SBMLMap SBMLid="parameter_11" COPASIkey="ModelValue_11"/>
    <SBMLMap SBMLid="parameter_12" COPASIkey="ModelValue_12"/>
    <SBMLMap SBMLid="parameter_2" COPASIkey="ModelValue_2"/>
    <SBMLMap SBMLid="parameter_3" COPASIkey="ModelValue_3"/>
    <SBMLMap SBMLid="parameter_4" COPASIkey="ModelValue_4"/>
    <SBMLMap SBMLid="parameter_5" COPASIkey="ModelValue_5"/>
    <SBMLMap SBMLid="parameter_6" COPASIkey="ModelValue_6"/>
    <SBMLMap SBMLid="parameter_7" COPASIkey="ModelValue_7"/>
    <SBMLMap SBMLid="parameter_8" COPASIkey="ModelValue_8"/>
    <SBMLMap SBMLid="parameter_9" COPASIkey="ModelValue_9"/>
    <SBMLMap SBMLid="reaction_0" COPASIkey="Reaction_0"/>
    <SBMLMap SBMLid="reaction_1" COPASIkey="Reaction_1"/>
    <SBMLMap SBMLid="reaction_10" COPASIkey="Reaction_10"/>
    <SBMLMap SBMLid="reaction_11" COPASIkey="Reaction_11"/>
    <SBMLMap SBMLid="reaction_12" COPASIkey="Reaction_12"/>
    <SBMLMap SBMLid="reaction_13" COPASIkey="Reaction_13"/>
    <SBMLMap SBMLid="reaction_14" COPASIkey="Reaction_14"/>
    <SBMLMap SBMLid="reaction_2" COPASIkey="Reaction_2"/>
    <SBMLMap SBMLid="reaction_3" COPASIkey="Reaction_3"/>
    <SBMLMap SBMLid="reaction_4" COPASIkey="Reaction_4"/>
    <SBMLMap SBMLid="reaction_5" COPASIkey="Reaction_5"/>
    <SBMLMap SBMLid="reaction_6" COPASIkey="Reaction_6"/>
    <SBMLMap SBMLid="reaction_7" COPASIkey="Reaction_7"/>
    <SBMLMap SBMLid="reaction_8" COPASIkey="Reaction_8"/>
    <SBMLMap SBMLid="reaction_9" COPASIkey="Reaction_9"/>
    <SBMLMap SBMLid="species_0" COPASIkey="Metabolite_0"/>
    <SBMLMap SBMLid="species_1" COPASIkey="Metabolite_1"/>
    <SBMLMap SBMLid="species_2" COPASIkey="Metabolite_2"/>
    <SBMLMap SBMLid="species_3" COPASIkey="Metabolite_3"/>
    <SBMLMap SBMLid="species_4" COPASIkey="Metabolite_4"/>
    <SBMLMap SBMLid="species_5" COPASIkey="Metabolite_5"/>
    <SBMLMap SBMLid="species_6" COPASIkey="Metabolite_6"/>
    <SBMLMap SBMLid="species_7" COPASIkey="Metabolite_7"/>
    <SBMLMap SBMLid="species_8" COPASIkey="Metabolite_8"/>
  </SBMLReference>
</COPASI>
