# Supplementary material for: Modelling phagosomal lipid networks that regulate actin assembly
Source: BMC Syst Biol. 2008 Dec 5;2:107. doi: 10.1186/1752-0509-2-107 (PMC2628873; doi:10.1186/1752-0509-2-107)
Supplement: Additional file 3 — Sub-model actin nucleation. Model for lipid and ATP regulation of actin nucleation on isolated phagosomes [file 1752-0509-2-107-S3.cps]

<?xml version="1.0" encoding="UTF-8"?>
<!-- generated with COPASI 4.2.23 (development) (http://www.copasi.org) at 2008-10-20 19:26:08 UTC -->
<COPASI xmlns:xsi="http://www.w3.org/2001/XMLSchema-instance" xsi:noNamespaceSchemaLocation="http://www.copasi.org/static/schema.xsd" versionMajor="1" versionMinor="0" versionDevel="23">
  <ListOfFunctions>
    <Function key="Function_8" name="Henri-Michaelis-Menten (irreversible)" type="PreDefined" reversible="false">
      <Expression>
        V*substrate/(Km+substrate)
      </Expression>
      <ListOfParameterDescriptions>
        <ParameterDescription key="FunctionParameter_41" name="substrate" order="0" role="substrate"/>
        <ParameterDescription key="FunctionParameter_30" name="Km" order="1" role="constant"/>
        <ParameterDescription key="FunctionParameter_45" name="V" order="2" role="constant"/>
      </ListOfParameterDescriptions>
    </Function>
    <Function key="Function_13" name="Mass action (irreversible)" type="MassAction" reversible="false">
      <Expression>
        k1*PRODUCT&lt;substrate_i&gt;
      </Expression>
      <ListOfParameterDescriptions>
        <ParameterDescription key="FunctionParameter_81" name="k1" order="0" role="constant"/>
        <ParameterDescription key="FunctionParameter_79" name="substrate" order="1" role="substrate"/>
      </ListOfParameterDescriptions>
    </Function>
    <Function key="Function_41" name="mass action + globalparameter" type="UserDefined" reversible="unspecified">
      <Expression>
        k*substrate*globalParameter
      </Expression>
      <ListOfParameterDescriptions>
        <ParameterDescription key="FunctionParameter_260" name="k" order="0" role="constant"/>
        <ParameterDescription key="FunctionParameter_243" name="substrate" order="1" role="substrate"/>
        <ParameterDescription key="FunctionParameter_250" name="globalParameter" order="2" role="constant"/>
      </ListOfParameterDescriptions>
    </Function>
    <Function key="Function_42" name="Objective Function" type="Expression">
      <Expression>
        
      </Expression>
    </Function>
    <Function key="Function_43" name="Sat" type="UserDefined" reversible="unspecified">
      <Expression>
        Vm*substrate1*substrate2/(Km+substrate2)
      </Expression>
      <ListOfParameterDescriptions>
        <ParameterDescription key="FunctionParameter_254" name="Vm" order="0" role="constant"/>
        <ParameterDescription key="FunctionParameter_258" name="substrate1" order="1" role="substrate"/>
        <ParameterDescription key="FunctionParameter_262" name="substrate2" order="2" role="substrate"/>
        <ParameterDescription key="FunctionParameter_264" name="Km" order="3" role="constant"/>
      </ListOfParameterDescriptions>
    </Function>
    <Function key="Function_44" name="Sat-sat" type="UserDefined" reversible="unspecified">
      <Expression>
        Vm * substrate1* substrate2 / ((Km1 + substrate1)*(Km2+substrate2))
      </Expression>
      <ListOfParameterDescriptions>
        <ParameterDescription key="FunctionParameter_265" name="Vm" order="0" role="constant"/>
        <ParameterDescription key="FunctionParameter_261" name="substrate1" order="1" role="substrate"/>
        <ParameterDescription key="FunctionParameter_266" name="substrate2" order="2" role="substrate"/>
        <ParameterDescription key="FunctionParameter_268" name="Km1" order="3" role="constant"/>
        <ParameterDescription key="FunctionParameter_270" name="Km2" order="4" role="constant"/>
      </ListOfParameterDescriptions>
    </Function>
    <Function key="Function_45" name="Objective Function 1" type="Expression">
      <Expression>
        
      </Expression>
    </Function>
  </ListOfFunctions>
  <Model key="Model_1" name="Actin Nucleation" timeUnit="min" volumeUnit="l" quantityUnit="µmol" type="deterministic">
    <Comment>
      <html xmlns="http://www.w3.org/1999/xhtml"><head><meta name="qrichtext" content="1" /></head><body style="font-size:8pt;font-family:MS Shell Dlg">
<p>The lipid network and ATP consumption reactions were included in the model.</p>
<p>In addition, the following reactions were modeled</p>
<p>na &gt; ni</p>
<p>ni &gt; na</p>
<p>na +Actin &gt; naActin</p>
<p>To account for the effect of lipids and ATP, a global parameter was introduced into a mass action function</p>
<p>The global parameter is a function of the lipid and ATP concentrations</p>
<p>ki, ka and knucleation are the kinetic constants for the three reaction.  The initial concentrations for ni and na, and the values for ki, ka, and knucleation were initially included in the Parameter Estimation routine. Suitable values were selected and fixed for the rest of the analysis</p>
</body></html>
    </Comment>
    <ListOfCompartments>
      <Compartment key="Compartment_0" name="compartment" simulationType="fixed">
      </Compartment>
    </ListOfCompartments>
    <ListOfMetabolites>
      <Metabolite key="Metabolite_0" name="PI" simulationType="reactions" compartment="Compartment_0">
      </Metabolite>
      <Metabolite key="Metabolite_1" name="ATP" simulationType="reactions" compartment="Compartment_0">
      </Metabolite>
      <Metabolite key="Metabolite_2" name="PIP45" simulationType="reactions" compartment="Compartment_0">
      </Metabolite>
      <Metabolite key="Metabolite_3" name="DAG" simulationType="reactions" compartment="Compartment_0">
      </Metabolite>
      <Metabolite key="Metabolite_4" name="PA" simulationType="reactions" compartment="Compartment_0">
      </Metabolite>
      <Metabolite key="Metabolite_5" name="PIP4" simulationType="reactions" compartment="Compartment_0">
      </Metabolite>
      <Metabolite key="Metabolite_6" name="PCe" simulationType="reactions" compartment="Compartment_0">
      </Metabolite>
      <Metabolite key="Metabolite_7" name="ni" simulationType="reactions" compartment="Compartment_0">
      </Metabolite>
      <Metabolite key="Metabolite_8" name="na" simulationType="reactions" compartment="Compartment_0">
      </Metabolite>
      <Metabolite key="Metabolite_9" name="Actin" simulationType="fixed" compartment="Compartment_0">
      </Metabolite>
      <Metabolite key="Metabolite_10" name="NaActin" simulationType="reactions" compartment="Compartment_0">
      </Metabolite>
      <Metabolite key="Metabolite_11" name="PCi" simulationType="reactions" compartment="Compartment_0">
      </Metabolite>
    </ListOfMetabolites>
    <ListOfModelValues>
      <ModelValue key="ModelValue_0" name="V1" simulationType="fixed">
      </ModelValue>
      <ModelValue key="ModelValue_1" name="k3" simulationType="fixed">
      </ModelValue>
      <ModelValue key="ModelValue_2" name="k4" simulationType="fixed">
      </ModelValue>
      <ModelValue key="ModelValue_3" name="k5" simulationType="fixed">
      </ModelValue>
      <ModelValue key="ModelValue_4" name="V2" simulationType="fixed">
      </ModelValue>
      <ModelValue key="ModelValue_5" name="Vh" simulationType="fixed">
      </ModelValue>
      <ModelValue key="ModelValue_6" name="Kh" simulationType="fixed">
      </ModelValue>
      <ModelValue key="ModelValue_7" name="K1ATP" simulationType="fixed">
      </ModelValue>
      <ModelValue key="ModelValue_8" name="K2ATP" simulationType="fixed">
      </ModelValue>
      <ModelValue key="ModelValue_9" name="knucleat" simulationType="fixed">
      </ModelValue>
      <ModelValue key="ModelValue_10" name="qPI" simulationType="fixed">
      </ModelValue>
      <ModelValue key="ModelValue_11" name="qPIP" simulationType="fixed">
      </ModelValue>
      <ModelValue key="ModelValue_12" name="qPIP2" simulationType="fixed">
      </ModelValue>
      <ModelValue key="ModelValue_13" name="qDAG" simulationType="fixed">
      </ModelValue>
      <ModelValue key="ModelValue_14" name="qPA" simulationType="fixed">
      </ModelValue>
      <ModelValue key="ModelValue_15" name="qPC" simulationType="fixed">
      </ModelValue>
      <ModelValue key="ModelValue_16" name="qATP" simulationType="fixed">
      </ModelValue>
      <ModelValue key="ModelValue_17" name="pPI" simulationType="fixed">
      </ModelValue>
      <ModelValue key="ModelValue_18" name="pPIP" simulationType="fixed">
      </ModelValue>
      <ModelValue key="ModelValue_19" name="pPIP2" simulationType="fixed">
      </ModelValue>
      <ModelValue key="ModelValue_20" name="pDAG" simulationType="fixed">
      </ModelValue>
      <ModelValue key="ModelValue_21" name="pPA*ATP" simulationType="fixed">
      </ModelValue>
      <ModelValue key="ModelValue_22" name="pPC" simulationType="fixed">
      </ModelValue>
      <ModelValue key="ModelValue_23" name="pATP" simulationType="fixed">
      </ModelValue>
      <ModelValue key="ModelValue_24" name="Inhib" simulationType="assignment">
        <Expression>
          &lt;CN=Root,Model=Actin Nucleation,Vector=Values[qATP],Reference=InitialValue&gt;*&lt;CN=Root,Model=Actin Nucleation,Vector=Compartments[compartment],Vector=Metabolites[ATP],Reference=Concentration&gt;+&lt;CN=Root,Model=Actin Nucleation,Vector=Values[qPI],Reference=InitialValue&gt;*&lt;CN=Root,Model=Actin Nucleation,Vector=Compartments[compartment],Vector=Metabolites[PI],Reference=Concentration&gt;+&lt;CN=Root,Model=Actin Nucleation,Vector=Values[qPIP],Reference=InitialValue&gt;*&lt;CN=Root,Model=Actin Nucleation,Vector=Compartments[compartment],Vector=Metabolites[PIP4],Reference=Concentration&gt;+&lt;CN=Root,Model=Actin Nucleation,Vector=Values[qPIP2],Reference=InitialValue&gt;*&lt;CN=Root,Model=Actin Nucleation,Vector=Compartments[compartment],Vector=Metabolites[PIP45],Reference=Concentration&gt;+&lt;CN=Root,Model=Actin Nucleation,Vector=Values[qDAG],Reference=InitialValue&gt;*&lt;CN=Root,Model=Actin Nucleation,Vector=Compartments[compartment],Vector=Metabolites[DAG],Reference=Concentration&gt;+&lt;CN=Root,Model=Actin Nucleation,Vector=Values[qPA],Reference=InitialValue&gt;*&lt;CN=Root,Model=Actin Nucleation,Vector=Compartments[compartment],Vector=Metabolites[PA],Reference=Concentration&gt;+&lt;CN=Root,Model=Actin Nucleation,Vector=Values[qPC],Reference=InitialValue&gt;*&lt;CN=Root,Model=Actin Nucleation,Vector=Compartments[compartment],Vector=Metabolites[PCe],Reference=Concentration&gt;
        </Expression>
      </ModelValue>
      <ModelValue key="ModelValue_25" name="Activ" simulationType="assignment">
        <Expression>
          &lt;CN=Root,Model=Actin Nucleation,Vector=Values[pATP],Reference=InitialValue&gt;*&lt;CN=Root,Model=Actin Nucleation,Vector=Compartments[compartment],Vector=Metabolites[ATP],Reference=Concentration&gt;+&lt;CN=Root,Model=Actin Nucleation,Vector=Values[pPI],Reference=InitialValue&gt;*&lt;CN=Root,Model=Actin Nucleation,Vector=Compartments[compartment],Vector=Metabolites[PI],Reference=Concentration&gt;+&lt;CN=Root,Model=Actin Nucleation,Vector=Values[pPIP],Reference=InitialValue&gt;*&lt;CN=Root,Model=Actin Nucleation,Vector=Compartments[compartment],Vector=Metabolites[PIP4],Reference=Concentration&gt;+&lt;CN=Root,Model=Actin Nucleation,Vector=Values[pPIP2],Reference=InitialValue&gt;*&lt;CN=Root,Model=Actin Nucleation,Vector=Compartments[compartment],Vector=Metabolites[PIP45],Reference=Concentration&gt;+&lt;CN=Root,Model=Actin Nucleation,Vector=Values[pDAG],Reference=InitialValue&gt;*&lt;CN=Root,Model=Actin Nucleation,Vector=Compartments[compartment],Vector=Metabolites[DAG],Reference=Concentration&gt;+&lt;CN=Root,Model=Actin Nucleation,Vector=Values[pPA*ATP],Reference=InitialValue&gt;*&lt;CN=Root,Model=Actin Nucleation,Vector=Compartments[compartment],Vector=Metabolites[PA],Reference=Concentration&gt;*&lt;CN=Root,Model=Actin Nucleation,Vector=Compartments[compartment],Vector=Metabolites[ATP],Reference=Concentration&gt;+&lt;CN=Root,Model=Actin Nucleation,Vector=Values[pPC],Reference=InitialValue&gt;*&lt;CN=Root,Model=Actin Nucleation,Vector=Compartments[compartment],Vector=Metabolites[PCe],Reference=Concentration&gt;
        </Expression>
      </ModelValue>
      <ModelValue key="ModelValue_26" name="exp(-Actv)" simulationType="assignment">
        <Expression>
          exp(-&lt;CN=Root,Model=Actin Nucleation,Vector=Values[Activ],Reference=Value&gt;)
        </Expression>
      </ModelValue>
      <ModelValue key="ModelValue_27" name="exp(-Inhib)" simulationType="assignment">
        <Expression>
          exp(-&lt;CN=Root,Model=Actin Nucleation,Vector=Values[Inhib],Reference=Value&gt;)
        </Expression>
      </ModelValue>
      <ModelValue key="ModelValue_28" name="ka" simulationType="fixed">
      </ModelValue>
      <ModelValue key="ModelValue_29" name="ki" simulationType="fixed">
      </ModelValue>
      <ModelValue key="ModelValue_30" name="Vk" simulationType="fixed">
      </ModelValue>
      <ModelValue key="ModelValue_31" name="Kk" simulationType="fixed">
      </ModelValue>
      <ModelValue key="ModelValue_32" name="K2PIP" simulationType="fixed">
      </ModelValue>
    </ListOfModelValues>
    <ListOfReactions>
      <Reaction key="Reaction_0" name="R3" reversible="false">
        <ListOfSubstrates>
          <Substrate metabolite="Metabolite_2" stoichiometry="1"/>
        </ListOfSubstrates>
        <ListOfProducts>
          <Product metabolite="Metabolite_3" stoichiometry="1"/>
        </ListOfProducts>
        <ListOfConstants>
          <Constant key="Parameter_77" name="k1" value="0.5"/>
        </ListOfConstants>
        <KineticLaw function="Function_13">
          <ListOfCallParameters>
            <CallParameter functionParameter="FunctionParameter_81">
              <SourceParameter reference="ModelValue_1"/>
            </CallParameter>
            <CallParameter functionParameter="FunctionParameter_79">
              <SourceParameter reference="Metabolite_2"/>
            </CallParameter>
          </ListOfCallParameters>
        </KineticLaw>
      </Reaction>
      <Reaction key="Reaction_1" name="R4" reversible="false">
        <ListOfSubstrates>
          <Substrate metabolite="Metabolite_0" stoichiometry="1"/>
        </ListOfSubstrates>
        <ListOfProducts>
          <Product metabolite="Metabolite_3" stoichiometry="1"/>
        </ListOfProducts>
        <ListOfConstants>
          <Constant key="Parameter_76" name="k1" value="0.519"/>
        </ListOfConstants>
        <KineticLaw function="Function_13">
          <ListOfCallParameters>
            <CallParameter functionParameter="FunctionParameter_81">
              <SourceParameter reference="ModelValue_2"/>
            </CallParameter>
            <CallParameter functionParameter="FunctionParameter_79">
              <SourceParameter reference="Metabolite_0"/>
            </CallParameter>
          </ListOfCallParameters>
        </KineticLaw>
      </Reaction>
      <Reaction key="Reaction_2" name="R5" reversible="false">
        <ListOfSubstrates>
          <Substrate metabolite="Metabolite_5" stoichiometry="1"/>
        </ListOfSubstrates>
        <ListOfProducts>
          <Product metabolite="Metabolite_3" stoichiometry="1"/>
        </ListOfProducts>
        <ListOfConstants>
          <Constant key="Parameter_75" name="k1" value="0.493"/>
        </ListOfConstants>
        <KineticLaw function="Function_13">
          <ListOfCallParameters>
            <CallParameter functionParameter="FunctionParameter_81">
              <SourceParameter reference="ModelValue_3"/>
            </CallParameter>
            <CallParameter functionParameter="FunctionParameter_79">
              <SourceParameter reference="Metabolite_5"/>
            </CallParameter>
          </ListOfCallParameters>
        </KineticLaw>
      </Reaction>
      <Reaction key="Reaction_3" name="R1" reversible="false">
        <ListOfSubstrates>
          <Substrate metabolite="Metabolite_0" stoichiometry="1"/>
          <Substrate metabolite="Metabolite_1" stoichiometry="1"/>
        </ListOfSubstrates>
        <ListOfProducts>
          <Product metabolite="Metabolite_5" stoichiometry="1"/>
        </ListOfProducts>
        <ListOfModifiers>
          <Modifier metabolite="Metabolite_1" stoichiometry="1"/>
        </ListOfModifiers>
        <ListOfConstants>
          <Constant key="Parameter_74" name="Vm" value="0.1"/>
          <Constant key="Parameter_73" name="Km" value="0.1"/>
        </ListOfConstants>
        <KineticLaw function="Function_43">
          <ListOfCallParameters>
            <CallParameter functionParameter="FunctionParameter_254">
              <SourceParameter reference="ModelValue_0"/>
            </CallParameter>
            <CallParameter functionParameter="FunctionParameter_258">
              <SourceParameter reference="Metabolite_0"/>
            </CallParameter>
            <CallParameter functionParameter="FunctionParameter_262">
              <SourceParameter reference="Metabolite_1"/>
            </CallParameter>
            <CallParameter functionParameter="FunctionParameter_264">
              <SourceParameter reference="ModelValue_7"/>
            </CallParameter>
          </ListOfCallParameters>
        </KineticLaw>
      </Reaction>
      <Reaction key="Reaction_4" name="R2" reversible="false">
        <ListOfSubstrates>
          <Substrate metabolite="Metabolite_5" stoichiometry="1"/>
          <Substrate metabolite="Metabolite_1" stoichiometry="1"/>
        </ListOfSubstrates>
        <ListOfProducts>
          <Product metabolite="Metabolite_2" stoichiometry="1"/>
        </ListOfProducts>
        <ListOfModifiers>
          <Modifier metabolite="Metabolite_1" stoichiometry="1"/>
        </ListOfModifiers>
        <ListOfConstants>
          <Constant key="Parameter_72" name="Vm" value="0.1"/>
          <Constant key="Parameter_67" name="Km1" value="0.1"/>
          <Constant key="Parameter_68" name="Km2" value="0.1"/>
        </ListOfConstants>
        <KineticLaw function="Function_44">
          <ListOfCallParameters>
            <CallParameter functionParameter="FunctionParameter_265">
              <SourceParameter reference="ModelValue_4"/>
            </CallParameter>
            <CallParameter functionParameter="FunctionParameter_261">
              <SourceParameter reference="Metabolite_5"/>
            </CallParameter>
            <CallParameter functionParameter="FunctionParameter_266">
              <SourceParameter reference="Metabolite_1"/>
            </CallParameter>
            <CallParameter functionParameter="FunctionParameter_268">
              <SourceParameter reference="ModelValue_32"/>
            </CallParameter>
            <CallParameter functionParameter="FunctionParameter_270">
              <SourceParameter reference="ModelValue_8"/>
            </CallParameter>
          </ListOfCallParameters>
        </KineticLaw>
      </Reaction>
      <Reaction key="Reaction_5" name="ATPdecay" reversible="false">
        <ListOfSubstrates>
          <Substrate metabolite="Metabolite_1" stoichiometry="1"/>
        </ListOfSubstrates>
        <ListOfConstants>
          <Constant key="Parameter_59" name="V" value="0.1"/>
          <Constant key="Parameter_70" name="Km" value="0.1"/>
        </ListOfConstants>
        <KineticLaw function="Function_8">
          <ListOfCallParameters>
            <CallParameter functionParameter="FunctionParameter_41">
              <SourceParameter reference="Metabolite_1"/>
            </CallParameter>
            <CallParameter functionParameter="FunctionParameter_30">
              <SourceParameter reference="ModelValue_6"/>
            </CallParameter>
            <CallParameter functionParameter="FunctionParameter_45">
              <SourceParameter reference="ModelValue_5"/>
            </CallParameter>
          </ListOfCallParameters>
        </KineticLaw>
      </Reaction>
      <Reaction key="Reaction_6" name="va" reversible="false">
        <ListOfSubstrates>
          <Substrate metabolite="Metabolite_7" stoichiometry="1"/>
        </ListOfSubstrates>
        <ListOfProducts>
          <Product metabolite="Metabolite_8" stoichiometry="1"/>
        </ListOfProducts>
        <ListOfConstants>
          <Constant key="Parameter_95" name="k" value="8.0914"/>
          <Constant key="Parameter_94" name="globalParameter" value="0.1"/>
        </ListOfConstants>
        <KineticLaw function="Function_41">
          <ListOfCallParameters>
            <CallParameter functionParameter="FunctionParameter_260">
              <SourceParameter reference="ModelValue_28"/>
            </CallParameter>
            <CallParameter functionParameter="FunctionParameter_243">
              <SourceParameter reference="Metabolite_7"/>
            </CallParameter>
            <CallParameter functionParameter="FunctionParameter_250">
              <SourceParameter reference="ModelValue_27"/>
            </CallParameter>
          </ListOfCallParameters>
        </KineticLaw>
      </Reaction>
      <Reaction key="Reaction_7" name="vi" reversible="false">
        <ListOfSubstrates>
          <Substrate metabolite="Metabolite_8" stoichiometry="1"/>
        </ListOfSubstrates>
        <ListOfProducts>
          <Product metabolite="Metabolite_7" stoichiometry="1"/>
        </ListOfProducts>
        <ListOfConstants>
          <Constant key="Parameter_78" name="k" value="20"/>
          <Constant key="Parameter_1" name="globalParameter" value="0.1"/>
        </ListOfConstants>
        <KineticLaw function="Function_41">
          <ListOfCallParameters>
            <CallParameter functionParameter="FunctionParameter_260">
              <SourceParameter reference="ModelValue_29"/>
            </CallParameter>
            <CallParameter functionParameter="FunctionParameter_243">
              <SourceParameter reference="Metabolite_8"/>
            </CallParameter>
            <CallParameter functionParameter="FunctionParameter_250">
              <SourceParameter reference="ModelValue_26"/>
            </CallParameter>
          </ListOfCallParameters>
        </KineticLaw>
      </Reaction>
      <Reaction key="Reaction_8" name="ActinNucleation" reversible="false">
        <ListOfSubstrates>
          <Substrate metabolite="Metabolite_8" stoichiometry="1"/>
          <Substrate metabolite="Metabolite_9" stoichiometry="1"/>
        </ListOfSubstrates>
        <ListOfProducts>
          <Product metabolite="Metabolite_10" stoichiometry="1"/>
        </ListOfProducts>
        <ListOfConstants>
          <Constant key="Parameter_87" name="k1" value="0.1"/>
        </ListOfConstants>
        <KineticLaw function="Function_13">
          <ListOfCallParameters>
            <CallParameter functionParameter="FunctionParameter_81">
              <SourceParameter reference="ModelValue_9"/>
            </CallParameter>
            <CallParameter functionParameter="FunctionParameter_79">
              <SourceParameter reference="Metabolite_8"/>
              <SourceParameter reference="Metabolite_9"/>
            </CallParameter>
          </ListOfCallParameters>
        </KineticLaw>
      </Reaction>
      <Reaction key="Reaction_9" name="ATPdecay2" reversible="false">
        <ListOfSubstrates>
          <Substrate metabolite="Metabolite_1" stoichiometry="1"/>
        </ListOfSubstrates>
        <ListOfConstants>
          <Constant key="Parameter_0" name="V" value="0.1"/>
          <Constant key="Parameter_91" name="Km" value="0.1"/>
        </ListOfConstants>
        <KineticLaw function="Function_8">
          <ListOfCallParameters>
            <CallParameter functionParameter="FunctionParameter_41">
              <SourceParameter reference="Metabolite_1"/>
            </CallParameter>
            <CallParameter functionParameter="FunctionParameter_30">
              <SourceParameter reference="ModelValue_31"/>
            </CallParameter>
            <CallParameter functionParameter="FunctionParameter_45">
              <SourceParameter reference="ModelValue_30"/>
            </CallParameter>
          </ListOfCallParameters>
        </KineticLaw>
      </Reaction>
    </ListOfReactions>
    <StateTemplate>
      <StateTemplateVariable objectReference="Model_1"/>
      <StateTemplateVariable objectReference="Metabolite_1"/>
      <StateTemplateVariable objectReference="Metabolite_3"/>
      <StateTemplateVariable objectReference="Metabolite_8"/>
      <StateTemplateVariable objectReference="Metabolite_5"/>
      <StateTemplateVariable objectReference="Metabolite_0"/>
      <StateTemplateVariable objectReference="Metabolite_7"/>
      <StateTemplateVariable objectReference="Metabolite_10"/>
      <StateTemplateVariable objectReference="Metabolite_2"/>
      <StateTemplateVariable objectReference="ModelValue_24"/>
      <StateTemplateVariable objectReference="ModelValue_25"/>
      <StateTemplateVariable objectReference="ModelValue_26"/>
      <StateTemplateVariable objectReference="ModelValue_27"/>
      <StateTemplateVariable objectReference="Metabolite_9"/>
      <StateTemplateVariable objectReference="Metabolite_4"/>
      <StateTemplateVariable objectReference="Metabolite_6"/>
      <StateTemplateVariable objectReference="Metabolite_11"/>
      <StateTemplateVariable objectReference="ModelValue_0"/>
      <StateTemplateVariable objectReference="ModelValue_1"/>
      <StateTemplateVariable objectReference="ModelValue_2"/>
      <StateTemplateVariable objectReference="ModelValue_3"/>
      <StateTemplateVariable objectReference="ModelValue_4"/>
      <StateTemplateVariable objectReference="ModelValue_5"/>
      <StateTemplateVariable objectReference="ModelValue_6"/>
      <StateTemplateVariable objectReference="ModelValue_7"/>
      <StateTemplateVariable objectReference="ModelValue_8"/>
      <StateTemplateVariable objectReference="ModelValue_9"/>
      <StateTemplateVariable objectReference="ModelValue_10"/>
      <StateTemplateVariable objectReference="ModelValue_11"/>
      <StateTemplateVariable objectReference="ModelValue_12"/>
      <StateTemplateVariable objectReference="ModelValue_13"/>
      <StateTemplateVariable objectReference="ModelValue_14"/>
      <StateTemplateVariable objectReference="ModelValue_15"/>
      <StateTemplateVariable objectReference="ModelValue_16"/>
      <StateTemplateVariable objectReference="ModelValue_17"/>
      <StateTemplateVariable objectReference="ModelValue_18"/>
      <StateTemplateVariable objectReference="ModelValue_19"/>
      <StateTemplateVariable objectReference="ModelValue_20"/>
      <StateTemplateVariable objectReference="ModelValue_21"/>
      <StateTemplateVariable objectReference="ModelValue_22"/>
      <StateTemplateVariable objectReference="ModelValue_23"/>
      <StateTemplateVariable objectReference="ModelValue_28"/>
      <StateTemplateVariable objectReference="ModelValue_29"/>
      <StateTemplateVariable objectReference="ModelValue_30"/>
      <StateTemplateVariable objectReference="ModelValue_31"/>
      <StateTemplateVariable objectReference="ModelValue_32"/>
      <StateTemplateVariable objectReference="Compartment_0"/>
    </StateTemplate>
    <InitialState type="initialState">
      0 3.01107075e+021 4.45638471e+018 2.800571978624356e+016 1.505535375e+018 2.950849335e+019 0 0 1.505535375e+017 6.5588 3.53975 0.02902058132070963 0.001417585793044828 6.0221415e+016 6.0221415e+018 0 1.601889639e+020 0.00106 0.0175 0.0209 0.0226 0.0139 24.3175 757.909 159 62.9 2 0 0 0 0.312 0 1.83 0.00085 0 0.724 0.819 0 3.05e-005 0 0 100 50 1.08476 4.72281 5 1
    </InitialState>
  </Model>
  <ListOfTasks>
    <Task key="Task_9" name="Steady-State" type="steadyState" scheduled="true" updateModel="false">
      <Report reference="Report_7" target="" append="1"/>
      <Problem>
        <Parameter name="JacobianRequested" type="bool" value="0"/>
        <Parameter name="StabilityAnalysisRequested" type="bool" value="0"/>
      </Problem>
      <Method name="Enhanced Newton" type="EnhancedNewton">
        <Parameter name="Resolution" type="unsignedFloat" value="1e-009"/>
        <Parameter name="Derivation Factor" type="unsignedFloat" value="0.001"/>
        <Parameter name="Use Newton" type="bool" value="1"/>
        <Parameter name="Use Integration" type="bool" value="1"/>
        <Parameter name="Use Back Integration" type="bool" value="1"/>
        <Parameter name="Accept Negative Concentrations" type="bool" value="0"/>
        <Parameter name="Iteration Limit" type="unsignedInteger" value="50"/>
      </Method>
    </Task>
    <Task key="Task_10" name="Time-Course" type="timeCourse" scheduled="true" updateModel="false">
      <Report reference="Report_7" target="" append="0"/>
      <Problem>
        <Parameter name="StepNumber" type="unsignedInteger" value="50001"/>
        <Parameter name="StepSize" type="float" value="0.0003"/>
        <Parameter name="Duration" type="float" value="15"/>
        <Parameter name="TimeSeriesRequested" type="bool" value="1"/>
        <Parameter name="OutputStartTime" type="float" value="0"/>
      </Problem>
      <Method name="Deterministic (LSODA)" type="Deterministic(LSODA)">
        <Parameter name="Integrate Reduced Model" type="bool" value="1"/>
        <Parameter name="Relative Tolerance" type="unsignedFloat" value="1e-006"/>
        <Parameter name="Absolute Tolerance" type="unsignedFloat" value="1e-012"/>
        <Parameter name="Adams Max Order" type="unsignedInteger" value="12"/>
        <Parameter name="BDF Max Order" type="unsignedInteger" value="5"/>
        <Parameter name="Max Internal Steps" type="unsignedInteger" value="10000"/>
      </Method>
    </Task>
    <Task key="Task_11" name="Scan" type="scan" scheduled="false" updateModel="false">
      <Problem>
        <Parameter name="Subtask" type="unsignedInteger" value="1"/>
        <ParameterGroup name="ScanItems">
          <ParameterGroup name="ScanItem">
            <Parameter name="Number of steps" type="unsignedInteger" value="10"/>
            <Parameter name="Type" type="unsignedInteger" value="1"/>
            <Parameter name="Object" type="cn" value="CN=Root,Model=Actin Nucleation,Vector=Compartments[compartment],Vector=Metabolites[ATP],Reference=InitialConcentration"/>
            <Parameter name="Minimum" type="float" value="200"/>
            <Parameter name="Maximum" type="float" value="5000"/>
            <Parameter name="log" type="bool" value="0"/>
          </ParameterGroup>
        </ParameterGroup>
        <Parameter name="Output in subtask" type="bool" value="1"/>
        <Parameter name="Adjust initial conditions" type="bool" value="0"/>
      </Problem>
      <Method name="Scan Framework" type="ScanFramework">
      </Method>
    </Task>
    <Task key="Task_12" name="Elementary Flux Modes" type="fluxMode" scheduled="false" updateModel="false">
      <Report reference="Report_8" target="" append="1"/>
      <Problem>
      </Problem>
      <Method name="EFM Algorithm" type="EFMAlgorithm">
      </Method>
    </Task>
    <Task key="Task_13" name="Optimization" type="optimization" scheduled="false" updateModel="false">
      <Report reference="Report_9" target="" append="1"/>
      <Problem>
        <Parameter name="Steady-State" type="key" value=""/>
        <Parameter name="Time-Course" type="key" value="Task_10"/>
        <Parameter name="ObjectiveFunction" type="key" value="Function_45"/>
        <Parameter name="Maximize" type="bool" value="0"/>
        <ParameterGroup name="OptimizationItemList">
        </ParameterGroup>
        <ParameterGroup name="OptimizationConstraintList">
        </ParameterGroup>
      </Problem>
      <Method name="Random Search" type="RandomSearch">
        <Parameter name="Number of Iterations" type="unsignedInteger" value="100000"/>
        <Parameter name="Random Number Generator" type="unsignedInteger" value="1"/>
        <Parameter name="Seed" type="unsignedInteger" value="0"/>
      </Method>
    </Task>
    <Task key="Task_14" name="Parameter Estimation" type="parameterFitting" scheduled="false" updateModel="true">
      <Report reference="Report_10" target="result2º.txt" append="1"/>
      <Problem>
        <Parameter name="Steady-State" type="key" value="Task_9"/>
        <Parameter name="Time-Course" type="key" value="Task_10"/>
        <ParameterGroup name="OptimizationItemList">
        </ParameterGroup>
        <ParameterGroup name="OptimizationConstraintList">
          <ParameterGroup name="FitItem">
            <Parameter name="ObjectCN" type="cn" value="CN=Root,Model=Actin Nucleation,Vector=Values[Inhib],Reference=Value"/>
            <Parameter name="LowerBound" type="cn" value="0"/>
            <Parameter name="UpperBound" type="cn" value="inf"/>
            <Parameter name="StartValue" type="float" value="33.9334"/>
            <ParameterGroup name="Affected Experiments">
            </ParameterGroup>
          </ParameterGroup>
          <ParameterGroup name="FitItem">
            <Parameter name="ObjectCN" type="cn" value="CN=Root,Model=Actin Nucleation,Vector=Values[Activ],Reference=Value"/>
            <Parameter name="LowerBound" type="cn" value="0"/>
            <Parameter name="UpperBound" type="cn" value="inf"/>
            <Parameter name="StartValue" type="float" value="4.54956"/>
            <ParameterGroup name="Affected Experiments">
            </ParameterGroup>
          </ParameterGroup>
        </ParameterGroup>
        <ParameterGroup name="Experiment Set">
        </ParameterGroup>
      </Problem>
      <Method name="Hooke &amp; Jeeves" type="HookeJeeves">
        <Parameter name="Iteration Limit" type="unsignedInteger" value="11111"/>
        <Parameter name="Tolerance" type="float" value="1e-066"/>
        <Parameter name="Rho" type="float" value="0.2"/>
      </Method>
    </Task>
    <Task key="Task_15" name="Metabolic Control Analysis" type="metabolicControlAnalysis" scheduled="false" updateModel="false">
      <Report reference="Report_11" target="" append="1"/>
      <Problem>
        <Parameter name="Steady-State" type="key" value="Task_9"/>
      </Problem>
      <Method name="MCA Method (Reder)" type="MCAMethod(Reder)">
        <Parameter name="Modulation Factor" type="unsignedFloat" value="1e-009"/>
      </Method>
    </Task>
    <Task key="Task_16" name="Lyapunov Exponents" type="lyapunovExponents" scheduled="false" updateModel="false">
      <Report reference="Report_12" target="" append="1"/>
      <Problem>
        <Parameter name="ExponentNumber" type="unsignedInteger" value="3"/>
        <Parameter name="DivergenceRequested" type="bool" value="1"/>
        <Parameter name="TransientTime" type="float" value="0"/>
      </Problem>
      <Method name="Wolf Method" type="WolfMethod">
        <Parameter name="Orthonormalization Interval" type="unsignedFloat" value="1"/>
        <Parameter name="Overall time" type="unsignedFloat" value="1000"/>
        <Parameter name="Relative Tolerance" type="unsignedFloat" value="1e-006"/>
        <Parameter name="Use Default Absolute Tolerance" type="bool" value="1"/>
        <Parameter name="Absolute Tolerance" type="unsignedFloat" value="1e-012"/>
        <Parameter name="Adams Max Order" type="unsignedInteger" value="12"/>
        <Parameter name="BDF Max Order" type="unsignedInteger" value="5"/>
        <Parameter name="Max Internal Steps" type="unsignedInteger" value="10000"/>
      </Method>
    </Task>
    <Task key="Task_17" name="Sensitivities" type="sensitivities" scheduled="false" updateModel="false">
      <Report reference="Report_13" target="" append="1"/>
      <Problem>
        <Parameter name="SubtaskType" type="unsignedInteger" value="1"/>
        <ParameterGroup name="TargetFunctions">
          <Parameter name="SingleObject" type="cn" value=""/>
          <Parameter name="ObjectListType" type="unsignedInteger" value="5"/>
        </ParameterGroup>
        <ParameterGroup name="ListOfVariables">
          <ParameterGroup name="Variables">
            <Parameter name="SingleObject" type="cn" value=""/>
            <Parameter name="ObjectListType" type="unsignedInteger" value="29"/>
          </ParameterGroup>
        </ParameterGroup>
      </Problem>
      <Method name="Sensitivities Method" type="SensitivitiesMethod">
        <Parameter name="Delta factor" type="unsignedFloat" value="1e-006"/>
        <Parameter name="Delta minimum" type="unsignedFloat" value="1e-012"/>
      </Method>
    </Task>
  </ListOfTasks>
  <ListOfReports>
    <Report key="Report_7" name="Steady-State" taskType="steadyState" separator="&#x09;" precision="6">
      <Comment>
        <body xmlns="http://www.w3.org/1999/xhtml">
          Automatically generated report.
        </body>
      </Comment>
      <Footer>
        <Object cn="CN=Root,Vector=TaskList[Steady-State]"/>
      </Footer>
    </Report>
    <Report key="Report_8" name="Elementary Flux Modes" taskType="fluxMode" separator="&#x09;" precision="6">
      <Comment>
        <body xmlns="http://www.w3.org/1999/xhtml">
          Automatically generated report.
        </body>
      </Comment>
      <Footer>
        <Object cn="CN=Root,Vector=TaskList[Elementary Flux Modes],Object=Result"/>
      </Footer>
    </Report>
    <Report key="Report_9" name="Optimization" taskType="optimization" separator="&#x09;" precision="6">
      <Comment>
        <body xmlns="http://www.w3.org/1999/xhtml">
          Automatically generated report.
        </body>
      </Comment>
      <Header>
        <Object cn="CN=Root,Vector=TaskList[Optimization],Object=Description"/>
        <Object cn="String=\[Function Evaluations\]"/>
        <Object cn="Separator=&#x09;"/>
        <Object cn="String=\[Best Value\]"/>
        <Object cn="Separator=&#x09;"/>
        <Object cn="String=\[Best Parameters\]"/>
      </Header>
      <Body>
        <Object cn="CN=Root,Vector=TaskList[Optimization],Problem=Optimization,Reference=Function Evaluations"/>
        <Object cn="Separator=&#x09;"/>
        <Object cn="CN=Root,Vector=TaskList[Optimization],Problem=Optimization,Reference=Best Value"/>
        <Object cn="Separator=&#x09;"/>
        <Object cn="CN=Root,Vector=TaskList[Optimization],Problem=Optimization,Reference=Best Parameters"/>
      </Body>
      <Footer>
        <Object cn="String=&#x0a;"/>
        <Object cn="CN=Root,Vector=TaskList[Optimization],Object=Result"/>
      </Footer>
    </Report>
    <Report key="Report_10" name="Parameter Estimation" taskType="parameterFitting" separator="&#x09;" precision="6">
      <Comment>
        <body xmlns="http://www.w3.org/1999/xhtml">
          Automatically generated report.
        </body>
      </Comment>
      <Header>
        <Object cn="CN=Root,Vector=TaskList[Parameter Estimation],Object=Description"/>
        <Object cn="String=\[Function Evaluations\]"/>
        <Object cn="Separator=&#x09;"/>
        <Object cn="String=\[Best Value\]"/>
        <Object cn="Separator=&#x09;"/>
        <Object cn="String=\[Best Parameters\]"/>
      </Header>
      <Body>
        <Object cn="CN=Root,Vector=TaskList[Parameter Estimation],Problem=Parameter Estimation,Reference=Function Evaluations"/>
        <Object cn="Separator=&#x09;"/>
        <Object cn="CN=Root,Vector=TaskList[Parameter Estimation],Problem=Parameter Estimation,Reference=Best Value"/>
        <Object cn="Separator=&#x09;"/>
        <Object cn="CN=Root,Vector=TaskList[Parameter Estimation],Problem=Parameter Estimation,Reference=Best Parameters"/>
      </Body>
      <Footer>
        <Object cn="String=&#x0a;"/>
        <Object cn="CN=Root,Vector=TaskList[Parameter Estimation],Object=Result"/>
      </Footer>
    </Report>
    <Report key="Report_11" name="Metabolic Control Analysis" taskType="metabolicControlAnalysis" separator="&#x09;" precision="6">
      <Comment>
        <body xmlns="http://www.w3.org/1999/xhtml">
          Automatically generated report.
        </body>
      </Comment>
      <Header>
        <Object cn="CN=Root,Vector=TaskList[Metabolic Control Analysis],Object=Description"/>
      </Header>
      <Footer>
        <Object cn="String=&#x0a;"/>
        <Object cn="CN=Root,Vector=TaskList[Metabolic Control Analysis],Object=Result"/>
      </Footer>
    </Report>
    <Report key="Report_12" name="Lyapunov Exponents" taskType="lyapunovExponents" separator="&#x09;" precision="6">
      <Comment>
        <body xmlns="http://www.w3.org/1999/xhtml">
          Automatically generated report.
        </body>
      </Comment>
      <Header>
        <Object cn="CN=Root,Vector=TaskList[Lyapunov Exponents],Object=Description"/>
      </Header>
      <Footer>
        <Object cn="String=&#x0a;"/>
        <Object cn="CN=Root,Vector=TaskList[Lyapunov Exponents],Object=Result"/>
      </Footer>
    </Report>
    <Report key="Report_13" name="Sensitivities" taskType="sensitivities" separator="&#x09;" precision="6">
      <Comment>
        <body xmlns="http://www.w3.org/1999/xhtml">
          Automatically generated report.
        </body>
      </Comment>
      <Header>
        <Object cn="CN=Root,Vector=TaskList[Sensitivities],Object=Description"/>
      </Header>
      <Footer>
        <Object cn="String=&#x0a;"/>
        <Object cn="CN=Root,Vector=TaskList[Sensitivities],Object=Result"/>
      </Footer>
    </Report>
  </ListOfReports>
  <ListOfPlots>
    <PlotSpecification name="Concentrations and Global Quantity Values" type="Plot2D" active="1">
      <Parameter name="log X" type="bool" value="0"/>
      <Parameter name="log Y" type="bool" value="0"/>
      <ListOfPlotItems>
        <PlotItem name="[PI]" type="Curve2D">
          <Parameter name="Line type" type="unsignedInteger" value="0"/>
          <Parameter name="Recording Activity" type="string" value="during"/>
          <ListOfChannels>
            <ChannelSpec cn="CN=Root,Model=Actin Nucleation,Reference=Time"/>
            <ChannelSpec cn="CN=Root,Model=Actin Nucleation,Vector=Compartments[compartment],Vector=Metabolites[PI],Reference=Concentration"/>
          </ListOfChannels>
        </PlotItem>
        <PlotItem name="[ATP]" type="Curve2D">
          <Parameter name="Line type" type="unsignedInteger" value="0"/>
          <Parameter name="Recording Activity" type="string" value="during"/>
          <ListOfChannels>
            <ChannelSpec cn="CN=Root,Model=Actin Nucleation,Reference=Time"/>
            <ChannelSpec cn="CN=Root,Model=Actin Nucleation,Vector=Compartments[compartment],Vector=Metabolites[ATP],Reference=Concentration"/>
          </ListOfChannels>
        </PlotItem>
        <PlotItem name="[PIP45]" type="Curve2D">
          <Parameter name="Line type" type="unsignedInteger" value="0"/>
          <Parameter name="Recording Activity" type="string" value="during"/>
          <ListOfChannels>
            <ChannelSpec cn="CN=Root,Model=Actin Nucleation,Reference=Time"/>
            <ChannelSpec cn="CN=Root,Model=Actin Nucleation,Vector=Compartments[compartment],Vector=Metabolites[PIP45],Reference=Concentration"/>
          </ListOfChannels>
        </PlotItem>
        <PlotItem name="[DAG]" type="Curve2D">
          <Parameter name="Line type" type="unsignedInteger" value="0"/>
          <Parameter name="Recording Activity" type="string" value="during"/>
          <ListOfChannels>
            <ChannelSpec cn="CN=Root,Model=Actin Nucleation,Reference=Time"/>
            <ChannelSpec cn="CN=Root,Model=Actin Nucleation,Vector=Compartments[compartment],Vector=Metabolites[DAG],Reference=Concentration"/>
          </ListOfChannels>
        </PlotItem>
        <PlotItem name="[PA]" type="Curve2D">
          <Parameter name="Line type" type="unsignedInteger" value="0"/>
          <Parameter name="Recording Activity" type="string" value="during"/>
          <ListOfChannels>
            <ChannelSpec cn="CN=Root,Model=Actin Nucleation,Reference=Time"/>
            <ChannelSpec cn="CN=Root,Model=Actin Nucleation,Vector=Compartments[compartment],Vector=Metabolites[PA],Reference=Concentration"/>
          </ListOfChannels>
        </PlotItem>
        <PlotItem name="[PIP4]" type="Curve2D">
          <Parameter name="Line type" type="unsignedInteger" value="0"/>
          <Parameter name="Recording Activity" type="string" value="during"/>
          <ListOfChannels>
            <ChannelSpec cn="CN=Root,Model=Actin Nucleation,Reference=Time"/>
            <ChannelSpec cn="CN=Root,Model=Actin Nucleation,Vector=Compartments[compartment],Vector=Metabolites[PIP4],Reference=Concentration"/>
          </ListOfChannels>
        </PlotItem>
        <PlotItem name="[PCe]" type="Curve2D">
          <Parameter name="Line type" type="unsignedInteger" value="0"/>
          <Parameter name="Recording Activity" type="string" value="during"/>
          <ListOfChannels>
            <ChannelSpec cn="CN=Root,Model=Actin Nucleation,Reference=Time"/>
            <ChannelSpec cn="CN=Root,Model=Actin Nucleation,Vector=Compartments[compartment],Vector=Metabolites[PCe],Reference=Concentration"/>
          </ListOfChannels>
        </PlotItem>
        <PlotItem name="[ni]" type="Curve2D">
          <Parameter name="Line type" type="unsignedInteger" value="0"/>
          <Parameter name="Recording Activity" type="string" value="during"/>
          <ListOfChannels>
            <ChannelSpec cn="CN=Root,Model=Actin Nucleation,Reference=Time"/>
            <ChannelSpec cn="CN=Root,Model=Actin Nucleation,Vector=Compartments[compartment],Vector=Metabolites[ni],Reference=Concentration"/>
          </ListOfChannels>
        </PlotItem>
        <PlotItem name="[na]" type="Curve2D">
          <Parameter name="Line type" type="unsignedInteger" value="0"/>
          <Parameter name="Recording Activity" type="string" value="during"/>
          <ListOfChannels>
            <ChannelSpec cn="CN=Root,Model=Actin Nucleation,Reference=Time"/>
            <ChannelSpec cn="CN=Root,Model=Actin Nucleation,Vector=Compartments[compartment],Vector=Metabolites[na],Reference=Concentration"/>
          </ListOfChannels>
        </PlotItem>
        <PlotItem name="[NaActin]" type="Curve2D">
          <Parameter name="Line type" type="unsignedInteger" value="0"/>
          <Parameter name="Recording Activity" type="string" value="during"/>
          <ListOfChannels>
            <ChannelSpec cn="CN=Root,Model=Actin Nucleation,Reference=Time"/>
            <ChannelSpec cn="CN=Root,Model=Actin Nucleation,Vector=Compartments[compartment],Vector=Metabolites[NaActin],Reference=Concentration"/>
          </ListOfChannels>
        </PlotItem>
        <PlotItem name="[PCi]" type="Curve2D">
          <Parameter name="Line type" type="unsignedInteger" value="0"/>
          <Parameter name="Recording Activity" type="string" value="during"/>
          <ListOfChannels>
            <ChannelSpec cn="CN=Root,Model=Actin Nucleation,Reference=Time"/>
            <ChannelSpec cn="CN=Root,Model=Actin Nucleation,Vector=Compartments[compartment],Vector=Metabolites[PCi],Reference=Concentration"/>
          </ListOfChannels>
        </PlotItem>
      </ListOfPlotItems>
    </PlotSpecification>
  </ListOfPlots>
  <GUI>
    <ListOfSliders>
      <Slider key="Slider_0" associatedEntityKey="Model_1" objectCN="CN=Root,Model=Actin Nucleation,Vector=Compartments[compartment],Vector=Metabolites[PI],Reference=InitialConcentration" objectType="float" objectValue="60" minValue="60" maxValue="120" tickNumber="1000" tickFactor="100" scaling="linear"/>
      <Slider key="Slider_1" associatedEntityKey="Model_1" objectCN="CN=Root,Model=Actin Nucleation,Vector=Compartments[compartment],Vector=Metabolites[ATP],Reference=InitialConcentration" objectType="float" objectValue="200" minValue="200" maxValue="5000" tickNumber="1000" tickFactor="100" scaling="linear"/>
      <Slider key="Slider_2" associatedEntityKey="Model_1" objectCN="CN=Root,Model=Actin Nucleation,Vector=Compartments[compartment],Vector=Metabolites[PIP4],Reference=InitialConcentration" objectType="float" objectValue="2" minValue="2" maxValue="20" tickNumber="1000" tickFactor="100" scaling="linear"/>
      <Slider key="Slider_3" associatedEntityKey="Model_1" objectCN="CN=Root,Model=Actin Nucleation,Vector=Compartments[compartment],Vector=Metabolites[DAG],Reference=InitialConcentration" objectType="float" objectValue="6" minValue="6" maxValue="20" tickNumber="1000" tickFactor="100" scaling="linear"/>
      <Slider key="Slider_4" associatedEntityKey="Model_1" objectCN="CN=Root,Model=Actin Nucleation,Vector=Compartments[compartment],Vector=Metabolites[PIP45],Reference=InitialConcentration" objectType="float" objectValue="0.2" minValue="0.2" maxValue="20" tickNumber="1000" tickFactor="100" scaling="linear"/>
      <Slider key="Slider_5" associatedEntityKey="Model_1" objectCN="CN=Root,Model=Actin Nucleation,Vector=Compartments[compartment],Vector=Metabolites[PCe],Reference=InitialConcentration" objectType="float" objectValue="0" minValue="0" maxValue="4" tickNumber="1000" tickFactor="100" scaling="linear"/>
      <Slider key="Slider_6" associatedEntityKey="Model_1" objectCN="CN=Root,Model=Actin Nucleation,Vector=Compartments[compartment],Vector=Metabolites[PA],Reference=InitialConcentration" objectType="float" objectValue="6" minValue="6" maxValue="20" tickNumber="1000" tickFactor="100" scaling="linear"/>
    </ListOfSliders>
  </GUI>
</COPASI>
